# Supplementary material for: Portraying the Expression Landscapes of B-Cell Lymphoma-Intuitive Detection of Outlier Samples and of Molecular Subtypes
Source: Biology (Basel). 2013 Dec 2;2(4):1411–37. doi: 10.3390/biology2041411 (PMC4009791; doi:10.3390/biology2041411)
Supplement: Supplementary File 1 — Supplementary (ZIP, 8169 KB) [file biology-02-01411-s001.zip]

Archive with 5 entries (4 files):
- supplementary/
- supplementary/additional file 01-proofread.pdf
- supplementary/additional file 02.pdf
- supplementary/additional file 03.pdf
- supplementary/additional file 4.xlsx
